# Supplementary material for: CRISPR-Cas3 induces broad and unidirectional genome editing in human cells
Source: Nat Commun. 2019 Dec 6;10:5302. doi: 10.1038/s41467-019-13226-x (PMC6897959; doi:10.1038/s41467-019-13226-x)
Supplement: Supplementary file 4 — Source Data [file 41467_2019_13226_MOESM4_ESM.xlsx]

## Sheet: Fig.1c
	Firefly					Renila					RLU (Firefly/Renila)
	ID	replicate1	replicate2	replicate3		ID	replicate1	replicate2	replicate3		ID	replicate1	replicate2	replicate3	average
	LRSR	4208068	4318202	4910130		LRSR	13193	10009	12315		LRSR	318.962	431.432	398.711	383.035
	RSR	2807800	2663387	2844763		RSR	8270	7670	8326		RSR	339.516	347.247	341.672	342.812
	SR	547908	686945	454989		SR	7170	8319	6710		SR	76.417	82.575	67.808	75.6
	Cont	1994412	2258753	1515665		Cont	16853	20874	14628		Cont	118.342	108.209	103.614	110.055

## Sheet: Fig.1d
	Firefly					Renila					RLU (Firefly/Renila)
	ID	replicate1	replicate2	replicate3		ID	replicate1	replicate2	replicate3		ID	replicate1	replicate2	replicate3	average
	full	1611729	1433504	1041470		full	10863	8442	5580		full	148.369	169.806	186.643	168.273
	Cas3-	375404	373727	275937		Cas3-	7587	9637	5505		Cas3-	49.48	38.78	50.125	46.1283
	Cas5-	325327	227436	261845		Cas5-	7849	5085	6504		Cas5-	41.448	44.727	40.259	42.1447
	Cas6-	232115	387942	264908		Cas6-	4131	7163	6010		Cas6-	56.189	54.159	44.078	51.4753
	Cas7-	238335	275247	176937		Cas7-	5042	6313	3333		Cas7-	47.27	43.6	53.086	47.9853
	Cas8-	404592	396905	315654		Cas8-	7895	7301	6162		Cas8-	51.247	54.363	51.226	52.2787
	Cas11-	401631	312364	274877		Cas11-	7668	2864	5743		Cas11-	52.378	109.066	47.863	69.769
	crRNA nt	305584	267162	217640		crRNA nt	7178	5492	5706		crRNA nt	42.572	48.646	38.142	43.12
	Cont	826137	839515	502113		Cont	20011	19886	11629		Cont	41.284	42.216	43.178	42.226

## Sheet: Fig.1e
	Firefly					Renila					RLU (Firefly/Renila)
	ID	replicate1	replicate2	replicate3		ID	replicate1	replicate2	replicate3		ID	replicate1	replicate2	replicate3	average
	AAG	1975696	518784	1921596		AAG	1763	430	1989		AAG	1120.64	1206.47	966.112	1097.74
	AGG	437586	415225	344428		AGG	683	498	811		AGG	640.682	833.785	424.695	633.054
	GAG	309684	265920	459834		GAG	457	489	1067		GAG	677.646	543.804	430.96	550.803
	TAC	675785	458446	400137		TAC	1408	883	806		TAC	479.961	519.191	496.448	498.533
	ATG	361600	376617	272761		ATG	701	651	736		ATG	515.835	578.521	370.599	488.318
	TAG	366255	359199	207133		TAG	671	714	585		TAG	545.835	503.08	354.074	467.663
	AAC	277049	146449	160031		AAC	553	510	593		AAC	500.993	287.155	269.867	352.672
	AAT	368300	291177	146035		AAT	951	1180	550		AAT	387.277	246.76	265.518	299.852
	GAC	250758	163672	119678		GAC	756	629	698		GAC	331.69	260.21	171.458	254.453
	CAG	230823	218373	101885		CAG	933	779	464		CAG	247.399	280.325	219.58	249.101
	CCA	363347	287504	158741		CCA	1314	757	490		CCA	276.52	379.794	323.961	326.758
	Cont	393893	472202	711044		Cont	1511	1818	3337		Cont	260.684	259.737	213.079	244.5

## Sheet: Fig.1f
	Firefly								Renila								RLU (Firefly/Renila)
	ID	replicate1	replicate2	replicate3	replicate4	replicate5	replicate6		ID	replicate1	replicate2	replicate3	replicate4	replicate5	replicate6		ID	replicate1	replicate2	replicate3	replicate4	replicate5	replicate6	average
	WT	524384	649608	245778	1056959	2044452	1095596		WT	1270	1416	334	1716	2385	1042		WT	412.901	458.763	735.862	615.943	857.213	1051.44	688.686
	OT1	215724	189603	237808	658169	258098	479460		OT1	834	1283	1077	2398	1337	2175		OT1	258.662	147.781	220.806	274.466	193.043	220.441	219.2
	OT2		129752	236602	297374	320739	709476		OT2		533	2078	1817	1857	1974		OT2		243.437	113.86	163.662	172.719	359.41	210.618
	OT3	202245	187830	189499	453777	255106	442616		OT3	1141	1696	1336	3376	1686	2661		OT3	177.252	110.749	141.841	134.413	151.308	166.334	146.983
	OT4	162534	127609	165245	318766	249837	212915		OT4	1140	1078	1272	2364	1932	1047		OT4	142.574	118.376	129.91	134.842	129.315	203.357	143.062
	OT5	243312	206809	201537	618545	295786	464809		OT5	2476	1699	1307	2993	1752	2402		OT5	98.2682	121.724	154.198	206.664	168.828	193.509	157.198
	OT6	783687	619460	710801	1971867	1452862	2376081		OT6	2414	1288	1160	2336	2382	1687		OT6	324.643	480.947	612.759	844.121	609.934	1408.47	713.478
	OT7	217513	244098	238763	330726	401764	903336		OT7	1969	2334	1516	1408	1344	3449		OT7	110.469	104.584	157.495	234.891	298.932	261.912	194.714
	OT8	473474	276243	375620	1095444	983375	1318533		OT8	2770	1354	1425	2924	2314	3630		OT8	170.929	204.02	263.593	374.639	424.968	363.232	300.23
	OT9	528327	364269	637627	2021347	2219866	1887583		OT9	2128	1059	1783	2983	3304	3756		OT9	248.274	343.975	357.615	677.622	671.872	502.551	466.985
	OT10	279193	184656	270371	625060	620418	947365		OT10	2257	1367	1755	2299	2010	3301		OT10	123.701	135.081	154.058	271.883	308.666	286.993	213.397
	OT11	400864	316883	321400					OT11	2131	1510	1367					OT11	188.111	209.856	235.113				211.027
	OT12	706128	469472	732241					OT12	1799	1080	1531					OT12	392.511	434.696	478.276				435.161
	OT13	250750	174058	274972					OT13	312	730	998					OT13	803.686	238.436	275.523				439.215
	OT14	304835	207986	276155					OT14	1024	877	630					OT14	297.69	237.156	438.341				324.396
	OT15	469641	170003	270034	1677367	1716883	1158273		OT15	1905	611	666	3009	2389	2089		OT15	246.531	278.237	405.456	557.45	718.662	554.463	460.133
	OT16	234423	30562	262681					OT16	1152	114	842					OT16	203.492	268.088	311.973				261.184
	OT17	546391	348557	413034					OT17	1474	733	653					OT17	370.686	475.521	632.518				492.908
	OT18	644002	361816	495477					OT18	1515	674	550					OT18	425.084	536.819	900.867				620.923
	OT19	267645	154697	181933					OT19	2594	612	421					OT19	103.178	252.773	432.145				262.699
	OT20	316476	334931	395937					OT20	1126	1037	603					OT20	281.062	322.981	656.612				420.218
	OT21	361975	256710	274170					OT21	1250	760	719					OT21	289.58	337.776	381.321				336.226
	OT22	202054	175577	227532					OT22	1064	934	1007					OT22	189.9	187.984	225.95				201.278
	OT23	514476	214176	477521					OT23	1801	564	994					OT23	285.661	379.745	480.403				381.936
	OT24	791317	345963	617799					OT24	1909	687	1102					OT24	414.519	503.585	560.616				492.907
	OT25	326230	245860	305395					OT25	750	687	907					OT25	434.973	357.875	336.709				376.519
	OT26	395457	423134	558351					OT26	723	828	1198					OT26	546.967	511.031	466.069				508.022
	OT27	351339	537166	309200					OT27	502	1412	586					OT27	699.878	380.429	527.645				535.984
	OT28	305909	228749	226610					OT28	627	564	615					OT28	487.893	405.583	368.472				420.649
	OT29	520820	354991	264351					OT29	1173	636	584					OT29	444.007	558.162	452.656				484.942
	OT30	516483	226719	300527					OT30	791	328	426					OT30	652.949	691.216	705.462				683.209
	OT31	386274	378995	320280					OT31	682	1152	523					OT31	566.384	328.989	612.39				502.588
	OT32	686984	225686	421399	2246032	1940100	2033020		OT32	1480	348	599	3953	2090	2630		OT32	464.178	648.523	703.504	568.184	928.278	773.011	680.946
	Cont	165203	92493	65154	380609	393065	449918		Cont	1672	823	453	3269	1979	3386		Cont	98.8056	112.385	143.828	116.43	198.618	132.876	133.824

## Sheet: Fig.1g
	Firefly					Renila					RLU (Firefly/Renila)
	ID	replicate1	replicate2	replicate3		ID	replicate1	replicate2	replicate3		ID	replicate1	replicate2	replicate3	average
	Cas3	4208068	4318202	4910130		Cas3	13193	10009	12315		Cas3	318.962	431.432	398.711	383.035
	dNCas3	545780	673036	782307		dNCas3	10399	9520	11273		dNCas3	52.484	70.697	69.397	64.1927
	dHCas3	744488	693273	712049		dHCas3	12769	9149	12555		dHCas3	58.304	75.776	56.714	63.598
	dHCas3-2	822489	736467	799287		dHCas3-2	12189	12082	13007		dHCas3-2	67.478	60.956	61.451	63.295
	Cont	1994412	2258753	1515665		Cont	16853	20874	14628		Cont	118.342	108.209	103.614	110.055

## Sheet: Fig.1h
	Firefly					Renila					RLU (Firefly/Renila)
	ID	replicate1	replicate2	replicate3		ID	replicate1	replicate2	replicate3		ID	replicate1	replicate2	replicate3	average
	I-E	427952	498569	446066		I-E	5866	6288	5916		I-E	72.955	79.289	75.4	75.8813
	I-F	540629	562586	572208		I-F	19566	18798	19330		I-F	27.631	29.928	29.602	29.0537
	I-G	93352	88822	103864		I-G	1904	1585	1883		I-G	49.029	56.039	55.159	53.409
	II-A	7175320	12022498	11735599		II-A	45605	96116	96547		II-A	157.336	125.083	121.553	134.657
	Cont	628110	2071045	739749		Cont	26480	44488	36453		Cont	23.72	46.553	20.293	30.1887

## Sheet: Fig2b
								CCR5
								EMX1

## Sheet: Fig2c
Targeted genes	Cas3 targeted locus	Coverage Cas3-EMX1	Coverage Cont.	non-targeted locus	Coverage Cas3-EMX1	Coverage Cont.	Cas3-KO efficiency (%)
EMX1	72932005	9672	12578	72931405	41503	21450	60.2577
CCR5	46364543	1381	1464	46363943	3362	1915	46.2692
TET2	105234408	22262	21223	105233998	5809	4485	19.0124
DMD	31967951	7177	3272	31967351	5723	1843	29.3632
B2M	44711863	759	812	44711463	1436	1161	24.4275
AAVS1	55113796	3997	4048	55113196	3158	2965	7.29435
VEGFA	43774758	11630	13946	43774358	7472	7646	14.6649
ERCC4	13932518	1078	1266	13932118	1710	1777	11.5136

## Sheet: Fig2d
	EMX1			CCR5
	Deletion Start Position	Deletion Length		Deletion Start Position	Deletion Length
	72933882	1582		46375643	1023
	72933629	88		46373453	32
	72933610	223		46373427	32
	72933422	6185		46373426	32
	72933309	388		46373425	32
	72933272	367		46373424	32
	72933240	190		46373339	32
	72933151	7191		46372813	2507
	72932645	197		46372787	50
	72932590	1226		46372675	122
	72932222	334		46372579	955
	72932195	3543		46372551	123
	72931992	1826		46372402	309
	72931987	404		46372323	559
	72931901	1867		46372267	542
	72931681	1999		46372133	656
	72931508	7269		46372000	621
	72931380	2335		46371994	804
	72931039	2013		46371985	899
	72931035	2526		46371809	865
	72931005	2661		46371790	951
	72931005	2661		46371787	1079
	72931001	2927		46371778	4273
	72930451	3229		46371717	1071
	72930196	3643		46371441	246
	72929891	4041		46371322	1676
	72929781	4063		46371320	1623
	72929659	4149		46371270	1363
	72929640	4187		46371222	1420
	72929616	3111		46371190	1539
	72929586	4187		46371138	16108
	72929536	4332		46371101	680
	72929127	4689		46371023	1786
	72929041	4828		46370940	1841
	72928890	4869		46370936	561
	72928888	4953		46370886	1962
	72928819	4822		46370845	951
	72928793	1191		46370704	2110
	72928768	4455		46370668	1344
	72928093	3420		46370645	1029
	72928008	4870		46370576	2362
	72927502	6325		46370541	2071
	72927428	5829		46370403	1140
	72927344	6483		46370374	2277
	72926485	5670		46370331	2512
	72926025	3139		46370298	2545
	72925839	5738		46370254	2679
	72925719	8058		46370233	2095
	72925021	8672		46370220	2529
	72924572	9216		46370159	2337
	72924435	9315		46370109	2734
	72924431	14471		46370061	2597
	72924397	9531		46370054	2544
	72922744	8863		46369833	2861
	72922605	11213		46369673	2963
	72921954	11746		46369602	3218
	72921233	13063		46369477	2006
	72919122	16026		46369425	3198
	72918999	12268		46369247	2886
	72917056	16277		46369181	3417
	72915027	19072		46369125	1763
	72913958	19586		46368539	4316
	72910558	23293		46368493	2561
				46368257	2550
				46368251	4467
				46368223	4173
				46368189	2291
				46368181	7171
				46368170	4503
				46368097	7171
				46368044	3007
				46368037	5789
				46367969	4716
				46367927	990
				46367884	4942
				46367607	5263
				46367583	5709
				46367562	4006
				46367131	5689
				46366912	5879
				46366909	5866
				46366823	5462
				46366791	4313
				46366727	1646
				46366723	5870
				46366539	6339
				46366395	4259
				46366360	6467
				46366252	4603
				46366177	6788
				46366160	2623
				46365858	6893
				46365754	6893
				46365412	3963
				46365142	7709
				46364884	7906
				46364634	8169
				46364415	4369
				46363677	6204
				46362821	9952
				46362199	5954
				46361957	10871
				46361532	8087
				46361529	11197
				46360824	10496
				46360682	11533
				46360477	9354
				46360396	8850
				46360283	12392
				46360077	12793
				46359370	10309
				46359132	13624
				46358470	14314
				46358345	14948
				46358125	14703
				46357970	14833
				46357567	15250
				46356952	15868
				46356830	13201
				46356260	15719
				46356188	16379
				46356154	15719
				46352773	19992
				46350358	18949
				46350216	22998
				46349874	22929
				46348772	26203
				46344288	27395
				46337783	32392
				46321554	51280
				46312036	58120

## Sheet: Fig2e
	#2			#3			#4			#1+#5			#1+#6
	Deletion Start Position	Deletion Length		Deletion Start Position	Deletion Length		Deletion Start Position	Deletion Length		Deletion Start Position	Deletion Length		Deletion Start Position	Deletion Length
	46373059	1467		46365746	46		46270996	10471		46373086	229		46270631	911
	46373017	648		46365740	56		46270784	233		46373034	2309		46271523	87
	46372955	648		46365713	2566		46270781	167		46373031	2309		46271402	392
	46372894	89		46365484	14965		46270752	11440		46373021	2863		46271793	464
	46372839	4489		46365454	153		46270388	329		46372940	1025		46271661	736
	46372813	234		46365296	2629		46270149	657		46372901	312		46271966	456
	46372609	330		46364993	6174		46270134	242		46372844	91		46271406	1150
	46372542	330		46364102	2308		46269915	2060		46372784	23		46271881	3970
	46372481	469		46363888	2416		46269699	1068		46372773	36		46271424	21767
	46372414	189		46362641	2764		46269694	610		46372733	2607		46271397	101420
	46372265	912		46362585	2922		46269678	2247		46372580	257		46271274	101847
	46372137	2464		46362529	3272		46269674	1068		46372530	7376		46259276	114213
	46371931	936		46362448	3404		46269331	1128		46372525	7376		46356629	16190
	46371863	809		46361547	4042		46269048	1851		46372439	179		46358437	14496
	46371767	1208		46360917	4626		46268964	1367		46372417	280		46359374	13259
	46371622	1364		46358984	6566		46268611	2169		46372347	1147		46360161	12482
	46371604	1401		46358940	6752		46268262	2516		46372260	144		46368496	4283
	46371591	1357		46358497	7907		46267862	2409		46372196	683		46369308	3595
	46371577	1256		46355743	9724		46267303	3586		46370357	2460		46369908	2832
	46371353	1739		46355453	10258		46265427	4984		46369952	2870		46370729	2002
	46371225	1758		46353047	12594		46264309	6621		46369433	4266		46370907	1905
	46370891	1993					46263834	6893		46369399	3421		46371229	767
	46370846	1304					46241861	28990		46367411	5356		46371314	983
	46370604	2621								46364821	7829		46371630	1181
	46370468	2626								46360944	11856		46371662	1184
	46370206	2654								46359341	13478		46372033	600
	46370111	2267								46352997	19912		46372398	278
	46370039	2906								46346325	26455		46372513	304
	46369033	3070								46342500	30240		46372691	532
	46368360	4607								46366619	6169		46372728	67
	46364575	8785								46366137	6769		46372863	84
	46363467	8716								46365889	6762		46372893	2053
	46361711	10477								46366728	17092
	46361385	11677								46366359	14830
	46359820	13113								46365829	9536
	46359451	13130								46365261	10030
	46359345	13071								46366191	8326
	46359170	13728								46366896	4337
	46358563	15063								46366422	2427
	46358036	15061								46366001	2662
	46347803	25429								46366842	1586
	46346632	26442								46366005	2350
	46345718	27078								46366062	2001
	46337698	34689								46366275	1714
										46366167	951
										46356772	10147
										46366766	105
										46362680	4094
										46363477	3067
										46359874	5600

[truncated: 13 more sheets: Fig2f, Fig2g, Fig3d, Fig4.b, Fig4.e, FigS2, FigS10a, FigS10d, FigS11, FigS12a, FigS13b,  FigS14b, FigS18e]
